# Supplementary material for: The Circadian Syndrome Is a Significant and Stronger Predictor for Cardiovascular Disease than the Metabolic Syndrome—The NHANES Survey during 2005–2016
Source: Nutrients. 2022 Dec 14;14(24):5317. doi: 10.3390/nu14245317 (PMC9785664; doi:10.3390/nu14245317)
Supplement: Supplementary file 1 [file nutrients-14-05317-s001.zip]

Archive with 2 entries (2 files):
- Code S1.do
- nutrients-2042603-supplementary.pdf
